# Supplementary material for: Development and validation of a larval bioassay and selection protocol for insecticide resistance in Drosophila suzukii
Source: PLoS One. 2022 Jun 29;17(6):e0270747. doi: 10.1371/journal.pone.0270747 (PMC9242520; doi:10.1371/journal.pone.0270747)
Supplement: S1 Table — (CSV) [file pone.0270747.s001.csv]

code	treat	solvent	Exp/cont	block	ppm	dead	live	total	dead.prop
wolf	mal	acetone	Experimental	A	10	22	31	53	0.41509434
wolf	mal	acetone	Experimental	A	10	30	23	53	0.566037736
wolf	mal	acetone	Experimental	A	20	53	0	53	1
wolf	mal	acetone	Experimental	A	20	49	4	53	0.924528302
wolf	mal	acetone	Experimental	A	30	53	0	53	1
wolf	mal	acetone	Experimental	A	30	52	1	53	0.981132075
wolf	mal	acetone	Experimental	A	40	53	0	53	1
wolf	mal	acetone	Experimental	A	40	53	0	53	1
wolf	mal	acetone	Experimental	B	10	49	25	74	0.662162162
wolf	mal	acetone	Experimental	B	10	67	7	74	0.905405405
wolf	mal	acetone	Experimental	B	20	69	5	74	0.932432432
wolf	mal	acetone	Experimental	B	20	62	12	74	0.837837838
wolf	mal	acetone	Experimental	B	30	74	0	74	1
wolf	mal	acetone	Experimental	B	30	73	1	74	0.986486486
wolf	mal	acetone	Experimental	B	40	73	1	74	0.986486486
wolf	mal	acetone	Experimental	B	40	74	0	74	1
wolf	mal	acetone	Experimental	C	5	0	42	42	0
wolf	mal	acetone	Experimental	C	5	1	41	42	0.023809524
wolf	spin	ddh2o	Experimental	A	2.5	42	14	56	0.75
wolf	spin	ddh2o	Experimental	A	2.5	35	21	56	0.625
wolf	spin	ddh2o	Experimental	A	5	56	0	56	1
wolf	spin	ddh2o	Experimental	A	5	55	1	56	0.982142857
wolf	spin	ddh2o	Experimental	A	7.5	53	3	56	0.946428571
wolf	spin	ddh2o	Experimental	A	7.5	56	0	56	1
wolf	spin	ddh2o	Experimental	A	7.5	54	2	56	0.964285714
wolf	spin	ddh2o	Experimental	A	10	56	0	56	1
wolf	spin	ddh2o	Experimental	A	10	56	0	56	1
wolf	spin	ddh2o	Experimental	B	2.5	16	41	57	0.280701754
wolf	spin	ddh2o	Experimental	B	2.5	26	31	57	0.456140351
wolf	spin	ddh2o	Experimental	B	5	54	3	57	0.947368421
wolf	spin	ddh2o	Experimental	B	5	52	5	57	0.912280702
wolf	spin	ddh2o	Experimental	B	7.5	54	3	57	0.947368421
wolf	spin	ddh2o	Experimental	B	7.5	57	0	57	1
wolf	spin	ddh2o	Experimental	B	10	56	1	57	0.98245614
wolf	spin	ddh2o	Experimental	B	10	57	0	57	1
wolf	spin	ddh2o	Experimental	C	1.25	34	31	65	0.523076923
wolf	spin	ddh2o	Experimental	C	1.25	48	17	65	0.738461538
wolf	m.max	acetone	Experimental	A	2.5	32	13	45	0.711111111
wolf	m.max	acetone	Experimental	A	2.5	32	13	45	0.711111111
wolf	m.max	acetone	Experimental	A	10	43	2	45	0.955555556
wolf	m.max	acetone	Experimental	A	10	44	1	45	0.977777778
wolf	m.max	acetone	Experimental	A	17.5	44	1	45	0.977777778
wolf	m.max	acetone	Experimental	A	17.5	45	0	45	1
wolf	m.max	acetone	Experimental	A	25	45	0	45	1
wolf	m.max	acetone	Experimental	A	25	44	1	45	0.977777778
wolf	m.max	acetone	Experimental	B	0.1	14	62	76	0.184210526
wolf	m.max	acetone	Experimental	B	0.1	8	68	76	0.105263158
wolf	m.max	acetone	Experimental	B	0.5	29	47	76	0.381578947
wolf	m.max	acetone	Experimental	B	0.5	28	48	76	0.368421053
wolf	m.max	acetone	Experimental	B	1	38	38	76	0.5
wolf	m.max	acetone	Experimental	B	1	47	29	76	0.618421053
wolf	m.max	acetone	Experimental	B	1.5	63	13	76	0.828947368
wolf	m.max	acetone	Experimental	B	1.5	33	43	76	0.434210526
wolf	m.max	acetone	Experimental	C	0.1	9	33	42	0.214285714
wolf	m.max	acetone	Experimental	C	0.5	2	40	42	0.047619048
wolf	m.max	acetone	Experimental	C	1	34	8	42	0.80952381
wolf	m.max	acetone	Experimental	C	1.5	34	8	42	0.80952381
wolf	m.max	acetone	Control	A	0.001	0	40		0
wolf	m.max	acetone	Control	A	0.001	0	50		0
wolf	m.max	acetone	Control	B	0.001	0	81		0
wolf	m.max	acetone	Control	B	0.001	0	72		0
wolf	m.max	acetone	Control	C	0.001	0	42		0
wolf	mal	ddh2o	Control	A	0.001	0	57		0
wolf	mal	ddh2o	Control	A	0.001	0	48		0
wolf	mal	ddh2o	Control	B	0.001	0	98		0
wolf	mal	ddh2o	Control	B	0.001	0	50		0
wolf	mal	ddh2o	Control	C	0.001	0	42		0
wolf	spin	ddh2o	Control	A	0.001	0	59		0
wolf	spin	ddh2o	Control	A	0.001	0	54		0
wolf	spin	ddh2o	Control	B	0.001	0	65		0
wolf	spin	ddh2o	Control	B	0.001	0	48		0
wolf	spin	ddh2o	Control	C	0.001	0	65		0
