# Supplementary material for: Development and validation of a larval bioassay and selection protocol for insecticide resistance in Drosophila suzukii
Source: PLoS One. 2022 Jun 29;17(6):e0270747. doi: 10.1371/journal.pone.0270747 (PMC9242520; doi:10.1371/journal.pone.0270747)
Supplement: S2 Table — (XLSX) [file pone.0270747.s002.xlsx]

## Sheet: Sheet1
pop	selection	concentration (ppm)	live	dead	tot	ai/treatment
WAT	pre	40	2	56	58	mal
WAT	pre	40	4	54	58	mal
WAT	pre	40	0	58	58	mal
WAT	pre	40	6	52	58	mal
WAT	pre	40	9	49	58	mal
WAT	pre	40	11	47	58	mal
WAT	pre	40	6	52	58	mal
WAT	pre	40	10	48	58	mal
WAT	pre	40	7	51	58	mal
WAT	pre	0	61	NA		control/acetone		57.6667
WAT	pre	0	64	NA		control/acetone
WAT	pre	0	48	NA		control/acetone
WAT	post5	40	14	40	54	mal
WAT	post5	40	26	28	54	mal
WAT	post5	40	17	37	54	mal
WAT	post5	40	12	42	54	mal
WAT	post5	40	14	40	54	mal
WAT	post5	40	11	43	54	mal
WAT	post5	40	16	38	54	mal
WAT	post5	40	16	38	54	mal
WAT	post5	40	20	34	54	mal
WAT	post5	40	18	36	54	mal
WAT	post5	0	39	NA		control/acetone		54.3333
WAT	post5	0	71	NA		control/acetone
WAT	post5	0	53	NA		control/acetone
WAT	pre	10	7	55	62	spin
WAT	pre	10	3	59	62	spin
WAT	pre	10	2	60	62	spin
WAT	pre	10	0	62	62	spin
WAT	pre	10	8	54	62	spin
WAT	pre	10	11	51	62	spin
WAT	pre	10	3	59	62	spin
WAT	pre	10	6	56	62	spin
WAT	pre	10	3	59	62	spin
WAT	pre	10	12	50	62	spin
WAT	pre	0	53	NA		control/water		61.6667
WAT	pre	0	59	NA		control/water
WAT	pre	0	73	NA		control/water
WAT	post5	10	22	37	59	spin
WAT	post5	10	15	44	59	spin
WAT	post5	10	12	47	59	spin
WAT	post5	10	9	50	59	spin
WAT	post5	10	18	41	59	spin
WAT	post5	10	13	46	59	spin
WAT	post5	10	7	52	59	spin
WAT	post5	10	3	56	59	spin
WAT	post5	10	23	36	59	spin
WAT	post5	10	9	50	59	spin
WAT	post5	0	65	NA		control/water		59.3333
WAT	post5	0	56	NA		control/water
WAT	post5	0	57	NA		control/water
WAT	post20	40	102	6	108	mal
WAT	post20	40	52	56	108	mal
WAT	post20	40	162	0	162	mal
WAT	post20	40	78	30	108	mal
WAT	post20	40	78	30	108	mal
WAT	post20	40	87	21	108	mal
WAT	post20	40	77	31	108	mal
WAT	post20	40	99	9	108	mal
WAT	post20	40	54	54	108	mal
WAT	post20	40	56	52	108	mal
WAT	post20	40	52	56	108	mal
WAT	post20	40	72	36	108	mal
WAT	post20	0	111	NA	111	control/acetone		108
WAT	post20	0	89	NA	89	control/acetone
WAT	post20	0	124	NA	124	control/acetone
WOLF	pre	10	0		62	spin
WOLF	pre	10	0		62	spin
WOLF	pre	10	1		62	spin
WOLF	post5	10	1		59	spin
WOLF	post5	10	0		59	spin
WOLF	post5	10	0		59	spin
WOLF	pre	40	0		58	mal
WOLF	pre	40	0		58	mal
WOLF	pre	40	0		58	mal
WOLF	post5	40	0		54	mal
WOLF	post5	40	0		54	mal
WOLF	post5	40	0		54	mal
WOLF	post20	40	0		108	mal
WOLF	post20	40	0		108	mal
WOLF	post20	40	1		108	mal
