# Supplementary material for: Development and validation of a larval bioassay and selection protocol for insecticide resistance in Drosophila suzukii
Source: PLoS One. 2022 Jun 29;17(6):e0270747. doi: 10.1371/journal.pone.0270747 (PMC9242520; doi:10.1371/journal.pone.0270747)
Supplement: S3 Table — (CSV) [file pone.0270747.s003.csv]

date	code	ppm	dead8	live8	sex	deadp
3/5/19	wat-s	30	0	5	m	0
3/5/19	wat-s	30	0	5	f	0
3/5/19	wat-s	30	0	5	m	0
3/5/19	wat-s	30	1	4	f	0.2
3/5/19	wat-s	100	1	4	m	0.2
3/5/19	wat-s	100	1	4	f	0.2
3/5/19	wat-s	100	2	3	m	0.4
3/5/19	wat-s	100	1	4	f	0.2
3/5/19	wat-s	500	4	1	m	0.8
3/5/19	wat-s	500	4	1	f	0.8
3/5/19	wat-s	500	4	1	m	0.8
3/5/19	wat-s	500	4	1	f	0.8
3/5/19	wat-s	929	5	0	m	1
3/5/19	wat-s	929	4	1	f	0.8
3/5/19	wat-s	929	5	0	m	1
3/5/19	wat-s	929	5	0	f	1
3/14/19	wat-s	15	0	5	m	0
3/14/19	wat-s	15	1	4	f	0.2
3/14/19	wat-s	15	0	5	m	0
3/14/19	wat-s	15	0	5	f	0
3/14/19	wat-s	15	0	5	m	0
3/14/19	wat-s	15	0	5	f	0
3/14/19	wat-s	30	0	5	m	0
3/14/19	wat-s	30	1	4	f	0.2
3/14/19	wat-s	30	0	5	m	0
3/14/19	wat-s	30	0	5	f	0
3/14/19	wat-s	30	0	5	m	0
3/14/19	wat-s	30	0	5	f	0
3/14/19	wat-s	30	2	3	m	0.4
3/14/19	wat-s	30	0	5	f	0
3/14/19	wat-s	30	1	4	m	0.2
3/14/19	wat-s	30	0	5	f	0
3/14/19	wat-s	30	1	5	m	0.2
3/14/19	wat-s	30	2	3	f	0.4
3/14/19	wat-s	100	3	2	m	0.6
3/14/19	wat-s	100	3	2	f	0.6
3/14/19	wat-s	100	2	3	m	0.4
3/14/19	wat-s	100	3	2	f	0.6
3/14/19	wat-s	100	3	2	m	0.6
3/14/19	wat-s	100	2	3	f	0.4
3/14/19	wat-s	100	1	4	m	0.2
3/14/19	wat-s	100	0	5	f	0
3/14/19	wat-s	100	3	2	m	0.6
3/14/19	wat-s	100	1	4	f	0.2
3/14/19	wat-s	100	4	1	m	0.8
3/14/19	wat-s	100	2	3	f	0.4
3/14/19	wat-s	500	4	1	m	0.8
3/14/19	wat-s	500	3	2	f	0.6
3/14/19	wat-s	500	4	1	m	0.8
3/14/19	wat-s	500	4	1	f	0.8
3/14/19	wat-s	500	5	0	m	1
3/14/19	wat-s	500	2	3	f	0.4
3/14/19	wat-s	500	4	1	m	0.8
3/14/19	wat-s	500	4	1	f	0.8
3/14/19	wat-s	500	4	1	m	0.8
3/14/19	wat-s	500	3	2	f	0.6
3/14/19	wat-s	500	5	0	m	1
3/14/19	wat-s	500	4	1	f	0.8
3/14/19	wat-s	929	4	1	m	0.8
3/14/19	wat-s	929	3	2	f	0.6
3/14/19	wat-s	929	4	1	m	0.8
3/14/19	wat-s	929	3	2	f	0.6
3/14/19	wat-s	929	1	4	m	0.2
3/14/19	wat-s	929	3	2	f	0.6
3/14/19	wat-s	929	5	0	m	1
3/14/19	wat-s	929	3	2	f	0.6
3/14/19	wat-s	929	4	1	m	0.8
3/14/19	wat-s	929	2	3	f	0.4
3/14/19	wat-s	929	5	0	m	1
3/14/19	wat-s	929	5	0	f	1
3/5/19	wolf2	30	4	1	m	0.8
3/5/19	wolf2	30	3	2	f	0.6
3/5/19	wolf2	30	5	0	m	1
3/5/19	wolf2	30	4	1	f	0.8
3/5/19	wolf2	100	5	0	m	1
3/5/19	wolf2	100	5	0	f	1
3/5/19	wolf2	100	5	0	m	1
3/5/19	wolf2	100	5	0	f	1
3/5/19	wolf2	500	5	0	m	1
3/5/19	wolf2	500	5	0	f	1
3/5/19	wolf2	500	5	0	m	1
3/5/19	wolf2	500	5	0	f	1
3/5/19	wolf2	929	5	0	m	1
3/5/19	wolf2	929	5	0	f	1
3/5/19	wolf2	929	5	0	m	1
3/5/19	wolf2	929	5	0	f	1
3/14/19	wolf2	15	2	3	m	0.4
3/14/19	wolf2	15	2	3	f	0.4
3/14/19	wolf2	15	3	2	m	0.6
3/14/19	wolf2	15	5	0	f	1
3/14/19	wolf2	15	4	1	m	0.8
3/14/19	wolf2	15	3	2	f	0.6
3/14/19	wolf2	15	3	2	m	0.6
3/14/19	wolf2	15	3	2	f	0.6
3/14/19	wolf2	15	2	3	m	0.4
3/14/19	wolf2	15	1	4	f	0.2
3/14/19	wolf2	15	0	5	m	0
3/14/19	wolf2	15	1	4	f	0.2
3/14/19	wolf2	15	3	2	m	0.6
3/14/19	wolf2	15	1	4	f	0.2
3/14/19	wolf2	30	3	2	m	0.6
3/14/19	wolf2	30	2	3	f	0.4
3/14/19	wolf2	30	2	3	m	0.4
3/14/19	wolf2	30	1	4	f	0.2
3/14/19	wolf2	30	3	2	m	0.6
3/14/19	wolf2	30	1	4	f	0.2
3/14/19	wolf2	30	5	0	m	1
3/14/19	wolf2	30	1	4	f	0.2
3/14/19	wolf2	100	5	0	m	1
3/14/19	wolf2	100	5	0	f	1
3/14/19	wolf2	100	5	0	m	1
3/14/19	wolf2	100	5	0	f	1
3/14/19	wolf2	100	5	0	m	1
3/14/19	wolf2	100	5	0	f	1
3/14/19	wolf2	100	5	0	m	1
3/14/19	wolf2	100	4	1	f	0.8
3/14/19	wolf2	500	5	0	m	1
3/14/19	wolf2	500	3	2	f	0.6
3/14/19	wolf2	500	4	1	m	0.8
3/14/19	wolf2	500	5	0	f	1
3/14/19	wolf2	500	5	0	m	1
3/14/19	wolf2	500	5	0	f	1
3/14/19	wolf2	500	5	0	m	1
3/14/19	wolf2	500	5	0	f	1
3/14/19	wolf2	929	5	0	m	1
3/14/19	wolf2	929	5	0	f	1
3/14/19	wolf2	929	5	0	m	1
3/14/19	wolf2	929	5	0	f	1
3/14/19	wolf2	929	5	0	m	1
3/14/19	wolf2	929	5	0	f	1
3/14/19	wolf2	929	5	0	m	1
3/14/19	wolf2	929	5	0	f	1
3/29/19	wat-s	30	0	5	m	0
3/29/19	wat-s	30	0	5	f	0
3/29/19	wat-s	30	0	5	m	0
3/29/19	wat-s	30	0	5	f	0
3/29/19	wat-s	30	0	5	m	0
3/29/19	wat-s	30	0	5	f	0
3/29/19	wat-s	30	0	5	m	0
3/29/19	wat-s	30	0	5	f	0
3/29/19	wat-s	30	0	5	m	0
3/29/19	wat-s	30	1	4	f	0.2
3/29/19	wat-s	30	0	5	m	0
3/29/19	wat-s	30	0	5	f	0
3/29/19	wolf2	30	4	1	m	0.8
3/29/19	wolf2	30	0	5	f	0
3/29/19	wolf2	30	0	5	m	0
3/29/19	wolf2	30	0	5	f	0
3/29/19	wolf2	30	0	5	m	0
3/29/19	wolf2	30	0	5	f	0
3/29/19	wolf2	30	0	5	m	0
3/29/19	wolf2	30	0	5	f	0
3/29/19	wolf2	30	3	2	m	0.6
3/29/19	wolf2	30	3	2	f	0.6
3/29/19	wat-s	100	0	5	m	0
3/29/19	wat-s	100	0	5	f	0
3/29/19	wat-s	100	1	4	m	0.2
3/29/19	wat-s	100	0	5	f	0
3/29/19	wat-s	100	5	0	m	1
3/29/19	wat-s	100	5	0	f	1
3/29/19	wat-s	100	1	4	m	0.2
3/29/19	wat-s	100	0	5	f	0
3/29/19	wat-s	100	1	4	m	0.2
3/29/19	wat-s	100	0	5	f	0
3/29/19	wat-s	100	0	5	m	0
3/29/19	wat-s	100	0	5	f	0
3/29/19	wolf2	100	5	0	m	1
3/29/19	wolf2	100	5	0	f	1
3/29/19	wolf2	100	5	0	m	1
3/29/19	wolf2	100	5	0	f	1
3/29/19	wolf2	100	4	1	m	0.8
3/29/19	wolf2	100	3	2	f	0.6
3/29/19	wolf2	100	5	0	m	1
3/29/19	wolf2	100	5	0	f	1
3/29/19	wolf2	100	4	1	m	0.8
3/29/19	wolf2	100	5	0	f	1
3/29/19	wat-s	300	0	5	m	0
3/29/19	wat-s	300	0	5	f	0
3/29/19	wat-s	300	1	4	m	0.2
3/29/19	wat-s	300	1	4	f	0.2
3/29/19	wat-s	300	0	5	m	0
3/29/19	wat-s	300	0	5	f	0
3/29/19	wat-s	300	4	1	m	0.8
3/29/19	wat-s	300	2	3	f	0.4
3/29/19	wat-s	300	4	1	m	0.8
3/29/19	wat-s	300	3	2	f	0.6
3/29/19	wat-s	300	5	0	m	1
3/29/19	wat-s	300	5	0	f	1
3/29/19	wolf2	300	5	0	m	1
3/29/19	wolf2	300	5	0	f	1
3/29/19	wolf2	300	5	0	m	1
3/29/19	wolf2	300	5	0	f	1
3/29/19	wolf2	300	5	0	m	1
3/29/19	wolf2	300	5	0	f	1
3/29/19	wolf2	300	5	0	m	1
3/29/19	wolf2	300	5	0	f	1
3/29/19	wolf2	300	3	2	m	0.6
3/29/19	wolf2	300	3	2	f	0.6
3/29/19	wat-s	1000	0	5	m	0
3/29/19	wat-s	1000	0	5	f	0
3/29/19	wat-s	1000	5	0	m	1
3/29/19	wat-s	1000	5	0	f	1
3/29/19	wat-s	1000	4	1	m	0.8
3/29/19	wat-s	1000	0	5	f	0
3/29/19	wat-s	1000	4	1	m	0.8
3/29/19	wat-s	1000	3	2	f	0.6
3/29/19	wat-s	1000	3	2	m	0.6
3/29/19	wat-s	1000	3	2	f	0.6
3/29/19	wat-s	1000	1	4	m	0.2
3/29/19	wat-s	1000	1	4	f	0.2
3/29/19	wolf2	1000	5	0	m	1
3/29/19	wolf2	1000	5	0	f	1
3/29/19	wolf2	1000	5	0	m	1
3/29/19	wolf2	1000	5	0	f	1
3/29/19	wolf2	1000	5	0	m	1
3/29/19	wolf2	1000	5	0	f	1
3/29/19	wolf2	1000	5	0	m	1
3/29/19	wolf2	1000	5	0	f	1
3/29/19	wolf2	1000	5	0	m	1
3/29/19	wolf2	1000	5	0	f	1
19-Nov	wat	30	0	5	m	0
19-Nov	wat	30	0	5	f	0
19-Nov	wat	30	0	5	m	0
19-Nov	wat	30	0	5	f	0
19-Nov	wat	30	2	3	m	0.4
19-Nov	wat	30	1	4	f	0.2
19-Nov	wat	30	3	2	m	0.6
19-Nov	wat	30	1	4	f	0.2
19-Nov	wat	30	2	3	m	0.4
19-Nov	wat	30	1	4	f	0.2
19-Nov	wat	100	3	2	m	0.6
19-Nov	wat	100	1	4	f	0.2
19-Nov	wat	100	0	5	m	0
19-Nov	wat	100	0	5	f	0
19-Nov	wat	100	3	2	m	0.6
19-Nov	wat	100	3	2	f	0.6
19-Nov	wat	100	2	3	m	0.4
19-Nov	wat	100	5	0	f	1
19-Nov	wat	100	2	3	m	0.4
19-Nov	wat	100	3	2	f	0.6
19-Nov	wat	300	4	1	m	0.8
19-Nov	wat	300	4	1	f	0.8
19-Nov	wat	300	3	2	m	0.6
19-Nov	wat	300	4	1	f	0.8
19-Nov	wat	300	4	1	m	0.8
19-Nov	wat	300	5	0	f	1
19-Nov	wat	300	5	0	m	1
19-Nov	wat	300	4	1	f	0.8
19-Nov	wat	300	4	1	m	0.8
19-Nov	wat	300	5	0	f	1
19-Nov	wat	500	4	1	m	0.8
19-Nov	wat	500	4	1	f	0.8
19-Nov	wat	500	4	1	m	0.8
19-Nov	wat	500	5	0	f	1
19-Nov	wat	500	5	0	m	1
19-Nov	wat	500	5	0	f	1
19-Nov	wat	500	2	3	m	0.4
19-Nov	wat	500	3	2	f	0.6
19-Nov	wat	500	4	1	m	0.8
19-Nov	wat	500	5	0	f	1
19-Nov	wat	929	4	1	m	0.8
19-Nov	wat	929	5	0	f	1
19-Nov	wat	929	5	0	m	1
19-Nov	wat	929	5	0	f	1
19-Nov	wat	929	5	0	m	1
19-Nov	wat	929	4	1	f	0.8
19-Nov	wat	929	5	0	m	1
19-Nov	wat	929	5	0	f	1
19-Nov	wat	929	4	1	m	0.8
19-Nov	wat	929	4	1	f	0.8
19-Nov	wat	30	0	5	m	0
19-Nov	wat	30	1	4	f	0.2
19-Nov	wat	30	0	5	m	0
19-Nov	wat	30	0	5	f	0
19-Nov	wat	100	2	3	m	0.4
19-Nov	wat	100	2	3	f	0.4
19-Nov	wat	100	4	1	m	0.8
19-Nov	wat	100	3	2	f	0.6
19-Nov	wat	100	2	3	m	0.4
19-Nov	wat	100	1	4	f	0.2
19-Nov	wat	300	2	3	m	0.4
19-Nov	wat	300	1	4	f	0.2
19-Nov	wat	300	3	2	m	0.6
19-Nov	wat	300	3	2	f	0.6
19-Nov	wat	300	5	0	m	1
19-Nov	wat	300	5	0	f	1
19-Nov	wat	500	4	1	m	0.8
19-Nov	wat	500	3	2	f	0.6
19-Nov	wat	500	4	1	m	0.8
19-Nov	wat	500	4	1	f	0.8
19-Nov	wat	500	4	1	m	0.8
19-Nov	wat	500	1	4	f	0.2
19-Nov	wat	929	4	1	m	0.8
19-Nov	wat	929	4	1	f	0.8
19-Nov	wat	929	4	1	m	0.8
19-Nov	wat	929	4	1	f	0.8
19-Nov	wat	30	0	5	m	0
19-Nov	wat	30	0	5	f	0
19-Nov	wat	30	0	5	m	0
19-Nov	wat	30	1	4	f	0.2
19-Nov	wat	30	1	4	m	0.2
19-Nov	wat	30	1	4	f	0.2
19-Nov	wat	100	1	4	m	0.2
19-Nov	wat	100	1	4	f	0.2
19-Nov	wat	100	3	2	m	0.6
19-Nov	wat	100	4	1	f	0.8
19-Nov	wat	100	3	2	m	0.6
19-Nov	wat	100	1	4	f	0.2
19-Nov	wat	100	2	3	m	0.4
19-Nov	wat	100	1	4	f	0.2
19-Nov	wat	300	4	1	m	0.8
19-Nov	wat	300	2	3	f	0.4
19-Nov	wat	300	2	3	m	0.4
19-Nov	wat	300	1	4	f	0.2
19-Nov	wat	300	3	2	m	0.6
19-Nov	wat	300	5	0	f	1
19-Nov	wat	500	5	0	m	1
19-Nov	wat	500	3	2	f	0.6
19-Nov	wat	500	4	1	m	0.8
19-Nov	wat	500	2	3	f	0.4
19-Nov	wat	500	5	0	m	1
19-Nov	wat	500	3	2	f	0.6
19-Nov	wat	929	3	2	m	0.6
19-Nov	wat	929	5	0	f	1
19-Nov	wat	929	2	3	m	0.4
19-Nov	wat	929	3	2	f	0.6
19-Nov	wolf	30	0	5	m	0
19-Nov	wolf	30	0	5	f	0
19-Nov	wolf	30	3	2	m	0.6
19-Nov	wolf	30	3	2	f	0.6
19-Nov	wolf	30	5	0	m	1
19-Nov	wolf	30	5	0	f	1
19-Nov	wolf	30	3	2	m	0.6
19-Nov	wolf	30	3	2	f	0.6
19-Nov	wolf	100	4	1	m	0.8
19-Nov	wolf	100	5	0	f	1
19-Nov	wolf	100	5	0	m	1
19-Nov	wolf	100	5	0	f	1
19-Nov	wolf	100	5	0	m	1
19-Nov	wolf	100	5	0	f	1
19-Nov	wolf	100	5	0	m	1
19-Nov	wolf	100	5	0	f	1
19-Nov	wolf	300	5	0	m	1
19-Nov	wolf	300	5	0	f	1
19-Nov	wolf	300	3	2	m	0.6
19-Nov	wolf	300	5	0	f	1
19-Nov	wolf	300	5	0	m	1
19-Nov	wolf	300	5	0	f	1
19-Nov	wolf	300	5	0	m	1
19-Nov	wolf	300	5	0	f	1
19-Nov	wolf	500	5	0	m	1
19-Nov	wolf	500	5	0	f	1
19-Nov	wolf	500	5	0	m	1
19-Nov	wolf	500	5	0	f	1
19-Nov	wolf	500	5	0	m	1
19-Nov	wolf	500	5	0	f	1
19-Nov	wolf	500	5	0	m	1
19-Nov	wolf	500	5	0	f	1
19-Nov	wolf	929	5	0	m	1
19-Nov	wolf	929	5	0	f	1
19-Nov	wolf	929	5	0	m	1
19-Nov	wolf	929	5	0	f	1
19-Nov	wolf	929	5	0	m	1
19-Nov	wolf	929	5	0	f	1
27-Nov	wat	13	0	5	m	0
27-Nov	wat	13	0	5	f	0
27-Nov	wat	13	0	5	m	0
27-Nov	wat	13	1	4	f	0.2
27-Nov	wat	13	2	3	m	0.4
27-Nov	wat	13	0	5	f	0
27-Nov	wat	13	0	5	m	0
27-Nov	wat	13	1	4	f	0.2
27-Nov	wat	100	1	4	m	0.2
27-Nov	wat	100	1	4	f	0.2
27-Nov	wat	100	0	5	m	0
27-Nov	wat	100	1	4	f	0.2
27-Nov	wat	100	3	2	m	0.6
27-Nov	wat	100	3	2	f	0.6
27-Nov	wat	300	2	3	m	0.4
27-Nov	wat	300	2	3	f	0.4
27-Nov	wat	300	2	3	m	0.4
27-Nov	wat	300	2	3	f	0.4
27-Nov	wat	300	2	3	m	0.4
27-Nov	wat	300	4	1	f	0.8
27-Nov	wat	300	5	0	m	1
27-Nov	wat	300	5	0	f	1
27-Nov	wat	500	3	2	m	0.6
27-Nov	wat	500	2	3	f	0.4
27-Nov	wat	500	5	0	m	1
27-Nov	wat	500	4	1	f	0.8
27-Nov	wat	500	5	0	m	1
27-Nov	wat	500	5	0	f	1
27-Nov	wat	929	5	0	m	1
27-Nov	wat	929	5	0	f	1
27-Nov	wat	929	5	0	m	1
27-Nov	wat	929	4	1	f	0.8
27-Nov	wat	929	3	2	m	0.6
27-Nov	wat	929	3	2	f	0.6
27-Nov	wat	13	0	5	m	0
27-Nov	wat	13	0	5	f	0
27-Nov	wat	13	2	3	m	0.4
27-Nov	wat	13	1	4	f	0.2
27-Nov	wat	100	0	5	m	0
27-Nov	wat	100	0	5	f	0
27-Nov	wat	100	0	5	m	0
27-Nov	wat	100	0	5	f	0
27-Nov	wat	300	0	5	m	0
27-Nov	wat	300	1	4	f	0.2
27-Nov	wat	300	1	4	m	0.2
27-Nov	wat	300	1	4	f	0.2
27-Nov	wat	300	5	0	m	1
27-Nov	wat	300	4	1	f	0.8
27-Nov	wat	500	3	2	m	0.6
27-Nov	wat	500	4	1	f	0.8
27-Nov	wat	500	3	2	m	0.6
27-Nov	wat	500	1	4	f	0.2
27-Nov	wat	929	1	5	m	0.2
27-Nov	wat	929	4	1	f	0.8
27-Nov	wat	929	3	2	m	0.6
27-Nov	wat	929	4	1	f	0.8
27-Nov	wat	929	5	0	m	1
27-Nov	wat	929	5	0	f	1
27-Nov	wat	13	0	5	m	0
27-Nov	wat	13	0	5	f	0
27-Nov	wat	13	0	5	m	0
27-Nov	wat	13	0	5	f	0
27-Nov	wat	100	0	5	m	0
27-Nov	wat	100	1	4	f	0.2
27-Nov	wat	100	2	3	m	0.4
27-Nov	wat	100	2	3	f	0.4
27-Nov	wat	100	4	1	m	0.8
27-Nov	wat	100	3	2	f	0.6
27-Nov	wat	300	1	4	m	0.2
27-Nov	wat	300	1	4	f	0.2
27-Nov	wat	300	2	3	m	0.4
27-Nov	wat	300	4	1	f	0.8
27-Nov	wat	300	4	1	m	0.8
27-Nov	wat	300	2	3	f	0.4
27-Nov	wat	500	5	0	m	1
27-Nov	wat	500	4	1	f	0.8
27-Nov	wat	500	4	1	m	0.8
27-Nov	wat	500	4	1	f	0.8
27-Nov	wat	500	4	1	m	0.8
27-Nov	wat	500	4	1	f	0.8
27-Nov	wat	500	4	1	m	0.8
27-Nov	wat	500	1	4	f	0.2
27-Nov	wat	500	5	0	m	1
27-Nov	wat	500	3	2	f	0.6
27-Nov	wat	929	3	2	m	0.6
27-Nov	wat	929	3	2	f	0.6
27-Nov	wat	929	3	2	m	0.6
27-Nov	wat	929	4	1	f	0.8
27-Nov	wat	929	5	0	m	1
27-Nov	wat	929	5	0	f	1
27-Nov	wat	929	3	2	m	0.6
27-Nov	wat	929	4	1	f	0.8
27-Nov	wolf	13	0	5	m	0
27-Nov	wolf	13	0	5	f	0
27-Nov	wolf	13	1	4	m	0.2
27-Nov	wolf	13	1	4	f	0.2
27-Nov	wolf	13	0	5	m	0
27-Nov	wolf	13	0	5	f	0
27-Nov	wolf	13	2	3	m	0.4
27-Nov	wolf	13	1	4	f	0.2
27-Nov	wolf	13	0	5	m	0
27-Nov	wolf	13	2	3	f	0.4
27-Nov	wolf	100	5	0	m	1
27-Nov	wolf	100	4	1	f	0.8
27-Nov	wolf	100	4	1	m	0.8
27-Nov	wolf	100	3	2	f	0.6
27-Nov	wolf	100	4	1	m	0.8
27-Nov	wolf	100	4	1	f	0.8
27-Nov	wolf	100	5	0	m	1
27-Nov	wolf	100	4	1	f	0.8
27-Nov	wolf	300	5	0	m	1
27-Nov	wolf	300	5	0	f	1
27-Nov	wolf	300	4	1	m	0.8
27-Nov	wolf	300	4	1	f	0.8
27-Nov	wolf	500	5	0	m	1
27-Nov	wolf	500	5	0	f	1
27-Nov	wolf	500	5	0	m	1
27-Nov	wolf	500	5	0	f	1
27-Nov	wolf	500	5	0	m	1
27-Nov	wolf	500	5	0	f	1
27-Nov	wolf	929	5	0	m	1
27-Nov	wolf	929	5	0	f	1
27-Nov	wolf	929	5	0	m	1
27-Nov	wolf	929	5	0	f	1
27-Nov	wolf	929	5	0	m	1
27-Nov	wolf	929	5	0	f	1
12/11/18	wolf	30	5	0	f	1
12/11/18	wolf	30	4	1	m	0.8
12/11/18	wat	30	2	3	f	0.4
12/11/18	wat	30	2	3	m	0.4
12/11/18	wat	30	0	5	f	0
12/11/18	wat	30	1	4	m	0.2
12/11/18	wat	30	0	5	f	0
12/11/18	wat	30	0	5	m	0
12/11/18	wat	30	3	2	f	0.6
12/11/18	wat	30	2	3	m	0.4
12/11/18	wolf	30	2	3	f	0.4
12/11/18	wolf	30	1	4	m	0.2
12/11/18	wolf	30	5	0	f	1
12/11/18	wolf	30	5	0	m	1
12/11/18	wat	30	3	2	f	0.6
12/11/18	wat	30	2	3	m	0.4
12/11/18	wat	30	0	5	f	0
12/11/18	wat	30	0	5	m	0
12/11/18	wat	30	0	5	f	0
12/11/18	wat	30	1	4	m	0.2
12/11/18	wat	30	0	5	f	0
12/11/18	wat	30	0	5	m	0
12/11/18	wolf	30	2	3	f	0.4
12/11/18	wolf	30	2	3	m	0.4
12/11/18	wat	30	1	4	f	0.2
12/11/18	wat	30	5	0	m	1
12/11/18	wolf	100	5	0	f	1
12/11/18	wolf	100	5	0	m	1
12/11/18	wat	100	4	1	f	0.8
12/11/18	wat	100	2	3	m	0.4
12/11/18	wat	100	1	4	f	0.2
12/11/18	wat	100	1	4	m	0.2
12/11/18	wat	100	4	1	f	0.8
12/11/18	wat	100	3	2	m	0.6
12/11/18	wat	100	4	1	f	0.8
12/11/18	wat	100	5	0	m	1
12/11/18	wolf	100	5	0	f	1
12/11/18	wolf	100	5	0	m	1
12/11/18	wolf	100	5	0	f	1
12/11/18	wolf	100	5	0	m	1
12/11/18	wat	100	4	1	f	0.8
12/11/18	wat	100	5	0	m	1
12/11/18	wat	100	3	2	f	0.6
12/11/18	wat	100	3	2	m	0.6
12/11/18	wat	100	3	2	f	0.6
12/11/18	wat	100	3	2	m	0.6
12/11/18	wat	100	3	2	f	0.6
12/11/18	wat	100	5	0	m	1
12/11/18	wat	100	0	5	f	0
12/11/18	wat	100	0	5	m	0
12/11/18	wat	100	4	1	f	0.8
12/11/18	wat	100	4	1	m	0.8
12/11/18	wolf	100	5	0	f	1
12/11/18	wolf	100	5	0	m	1
12/11/18	wolf	500	5	0	f	1
12/11/18	wolf	500	5	0	m	1
12/11/18	wat	500	4	1	f	0.8
12/11/18	wat	500	5	0	m	1
12/11/18	wat	500	5	0	f	1
12/11/18	wat	500	5	0	m	1
12/11/18	wat	500	5	0	f	1
12/11/18	wat	500	4	1	m	0.8
12/11/18	wat	500	4	1	f	0.8
12/11/18	wat	500	3	2	m	0.6
12/11/18	wolf	500	5	0	f	1
12/11/18	wolf	500	5	0	m	1
12/11/18	wolf	500	3	2	f	0.6
12/11/18	wolf	500	5	0	m	1
12/11/18	wat	500	5	0	f	1
12/11/18	wat	500	5	0	m	1
12/11/18	wat	500	3	2	f	0.6
12/11/18	wat	500	3	2	m	0.6
12/11/18	wat	500	2	3	f	0.4
12/11/18	wat	500	5	0	m	1
12/11/18	wolf	500	5	0	f	1
12/11/18	wolf	500	5	0	m	1
12/11/18	wat	500	5	0	f	1
12/11/18	wat	500	5	0	m	1
12/11/18	wat	500	5	0	f	1
12/11/18	wat	500	4	1	m	0.8
12/11/18	wolf	500	5	0	f	1
12/11/18	wolf	500	5	0	m	1
12/11/18	wat	500	1	4	f	0.2
12/11/18	wat	500	1	4	m	0.2
12/11/18	wolf	929	5	0	f	1
12/11/18	wolf	929	5	0	m	1
12/11/18	wat	929	4	1	f	0.8
12/11/18	wat	929	4	1	m	0.8
12/11/18	wat	929	3	2	f	0.6
12/11/18	wat	929	5	0	m	1
12/11/18	wat	929	5	0	f	1
12/11/18	wat	929	4	1	m	0.8
12/11/18	wat	929	5	0	f	1
12/11/18	wat	929	5	0	m	1
12/11/18	wolf	929	5	0	f	1
12/11/18	wolf	929	5	0	m	1
12/11/18	wolf	929	5	0	f	1
12/11/18	wolf	929	5	0	m	1
12/11/18	wolf	929	5	0	f	1
12/11/18	wolf	929	5	0	m	1
12/11/18	wolf	929	5	0	f	1
12/11/18	wolf	929	5	0	m	1
12/11/18	wat	929	2	3	f	0.4
12/11/18	wat	929	4	1	m	0.8
12/11/18	wat	929	4	1	f	0.8
12/11/18	wat	929	1	4	m	0.2
12/11/18	wolf	929	5	0	f	1
12/11/18	wolf	929	5	0	m	1
12/11/18	wat	929	5	0	f	1
12/11/18	wat	929	5	0	m	1
12/11/18	wat	929	5	0	f	1
12/11/18	wat	929	5	0	m	1
12/11/18	wat	929	5	0	f	1
12/11/18	wat	929	4	1	m	0.8
